# Supplementary material for: Grandparenting and coresidence preferences in Shanghai, China: the influence of grandparenting beliefs, experiences, and intensity
Source: J Gerontol B Psychol Sci Soc Sci. 2025 Jul 25;80(10):gbaf138. doi: 10.1093/geronb/gbaf138 (PMC12462770; doi:10.1093/geronb/gbaf138)
Supplement: gbaf138_Supplementary_Data [file gbaf138_supplementary_data.zip]

Archive with 2 entries (2 files):
- gbaf138_Supplementary_Tables.docx
- Supplementary_Tables.docx
